# Supplementary material for: Aspartate β-Hydroxylase Serves as a Prognostic Biomarker for Neoadjuvant Chemotherapy in Gastric Cancer
Source: Int J Mol Sci. 2023 Mar 13;24(6):5482. doi: 10.3390/ijms24065482 (PMC10053938; doi:10.3390/ijms24065482)
Supplement: Supplementary file 1 [file ijms-24-05482-s001.zip]

Archive with 1 entries (1 files):
- ijms-2132509-supplementary.pdf
